# Supplementary material for: Dual targeting of CDK4/6 and CDK7 augments tumor response and antitumor immunity in breast cancer models
Source: J Clin Invest. 2025 Aug 12;135(20):e188839. doi: 10.1172/JCI188839 (PMC12520673; doi:10.1172/JCI188839)
Supplement: Supporting data values [file jci-135-188839-s115.xlsx]

## Sheet: Fig 1A, S1
							Group	Statistical test	Comparison	P value	95% confidence interval
	MDA-MB-231 SY5609	Individual IC50					MDA-MB-231 +SY5609	one-way ANOVA with Tukey's multiple comparison test	EU vs CDK2	<0.0001	-1331 to -795.1
	Sample	EU (nM)	CDK2 (nM)	CDK4/6 (nM)	% S phase (nM)				EU vs CDK4/6	0.1898	-456.4 to 79.82
	rep1	5.37827	1269.38	154.679	327.718				EU vs %S phase	0.0675	-518.4 to 17.86
	rep2	0.176155	966.916	275.054	172.586				CDK2 vs CDK4/6	<0.0001	606.8 to 1143
	rep3	5.19357	964.023	145.932	261.257				CDK2 vs %S phase	<0.0001	544.8 to 1081
									CDK4/6 vs % S phase	0.8783	-330.1 to 206.2
	MDA-MB-231 LDC4297	Individual IC50					MDA-MB-231 +LDC4297		EU vs CDK2	<0.0001	-1459 to -758.2
	Sample	EU (nM)	CDK2 (nM)	CDK4/6 (nM)	% S phase (nM)				EU vs CDK4/6	0.0292	-742.7 to -42.13
	rep1	13.7747	1195.39	312.626	713.741				EU vs %S phase	0.0029	-939.6 to -239.1
	rep2	15.9806	1180.69	396.552	745.702				CDK2 vs CDK4/6	0.0008	365.9 to 1066
	rep3	9.28786	988.505	507.043	347.57				CDK2 vs %S phase	0.0063	168.9 to 869.5
									CDK4/6 vs % S phase	0.3395	-547.2 to 153.3
	MCF7 SY5609	Individual IC50					MCF7 +SY5609		EU vs CDK2	<0.0001	-734.3 to -367.1
	Sample	EU (nM)	CDK2 (nM)	CDK4/6 (nM)	% S phase (nM)				EU vs CDK4/6	0.0052	-465.0 to -97.79
	rep1	1.01758	525.21	298.772	361.472				EU vs %S phase	0.0029	-492.3 to -125.0
	rep2	2.66382	659.421	370.122	284.725				CDK2 vs CDK4/6	0.0067	85.66 to 452.9
	rep3	4.86735	475.961	183.865	288.344				CDK2 vs %S phase	0.0124	58.40 to 425.6
									CDK4/6 vs % S phase	0.9624	-210.9 to 156.4
	MCF7 LDC4297	Individual IC50					MCF7 +LDC4297		EU vs CDK2	<0.0001	-1752 to -1316
	Sample	EU (nM)	CDK2 (nM)	CDK4/6 (nM)	% S phase (nM)				EU vs CDK4/6	<0.0001	-1212 to -775.5
	rep1	43.7361	1453.92	1029.44	803.753				EU vs %S phase	<0.0001	-1044 to -607.9
	rep2	15.9609	1481.16	1024.12	920.36				CDK2 vs CDK4/6	0.0002	321.9 to 758.2
	rep3	2.48692	1728.17	989.425	816.267				CDK2 vs %S phase	<0.0001	489.5 to 925.8
									CDK4/6 vs % S phase	0.1422	-50.61 to 385.7
				Concentration (nM)
	Drug	Cell lines		0.03	0.1	0.3	1	3	10	30	100	300	1000	3000
	SY5609	MCF7	EU	1	0.767307	0.393007	0.400227	0.270217	0.106322	0.243603	0.0209677	0	0.0116687
				1	1.08866	0.933796	1.03895	0.305727	0.228057	0.156692	0.169793	0	0.0928433
				1	0.943241	0.834997	0.913709	0.6114	0.150845	0.442479	0	0.0689764	0.175299
			%Sphase	51.173	49.2778	51.7659	50.1484	49.4342	46.3379	47.9436	47.3442	33.1582	7.60799	5.78313
				43.9388	42.787	44.8568	43.5051	44.7878	45.3743	45.4992	41.2654	19.8045	1.37832	0
				48.647	49.3846	48.5121	48.5703	46.0519	42.7457	40.678	41.369	24.0416	3.01692	1.1347
			CDK2	1	1.00219	0.993652	0.98696	0.993346	bbbbbb	1.00082	0.838775	0.558337	0.360115	0
				1	0.995075	1.06182	1.0301	1.05067	0.943108	1.01294	0.869788	0.624293	0.445268	0
				1	0.933927	0.914857	0.892078	0.924962	0.95841	0.872981	0.677967	0.479587	0.349344	0
			CDK4	1	0.96787	0.937979	0.914029	0.861117	0.815461	0.703129	0.60972	0.433238	0.223159	0
				1	1.12239	1.07111	1.04491	1.03797	0.988155	0.895171	0.750405	0.564462	0.246246	0
				1	0.986381	0.964146	0.922391	0.871457	0.74672	0.657866	0.508867	0.379908	0.168723	0
		MDA-MB-231	EU	1	0.953408	0.834586	0.777462	0.545637	0.3304	0.0190751	0.300555	0	0.310486
				1	0.856258	0.242336	0.320099	0.256029	0.0844384	0.276622	0	0.264455	0.192671
				1	0.808418	0.911793	0.686436	0.538182	0.269179	0.172398	0.148727	0.152622	0
			%Sphase	48.1365	50.6067	49.2507	47.4465	41.0425	40.4092	38.3235	29.148	29.677	9.85446	3.59261
				27.7984	32.4454	29.1986	30.5337	29.0485	24.6861	21.4668	15.9425	12.1916	0.738137	0
				41.0514	46.3232	43.7981	39.6665	34.0722	31.1038	28.6508	22.6321	22.4172	3.4282	0
			CDK2	1	0.975545	0.966275	0.929381	0.88175	0.86234	0.935019	0.928301	1.12496	0.628323	0
				1	1.00997	1.0216	1.06795	0.998844	0.968746	1.03368	1.16439	1.21284	0.412164	0
				1	0.944391	0.928241	0.877543	0.823877	0.810279	0.846627	0.993854	1.07028	0.364044	0
			CDK4	1	0.988747	0.996995	0.944013	0.839879	0.7372	0.621923	0.508009	0.342241	0.151769	0
				1	1.0402	1.0689	1.06113	1.00352	0.946459	0.824894	0.685222	0.478327	0.192032	0
				1	1.006	1.01358	0.875327	0.822612	0.739749	0.628114	0.473063	0.34948	0.0881412	0
	LDC4297	MCF7	EU	1	1.29893	1.34409	0.949018	1.06892	0.579841	0.708253	0.323895	0.175124	0
				1	0.907534	0.853657	0.967555	0.779754	0.746285	0.169894	0	0.15028	0.259923
				1	0.780662	0.887071	0.558929	0.343649	0.262048	0.152547	0.0473088	0	0.318865
			%Sphase	48.0732	48.8811	50.8897	47.1486	47.9314	46.4433	43.467	39.5824	41.8537	21.083	0.835541
				39.6786	50.9408	50.4102	48.8145	51.5633	52.3105	47.569	44.1323	41.7819	25.8198	0.605946
				43.4109	42.7512	43.8237	43.6384	41.0071	43.2584	42.937	38.8367	38.189	18.2655	0
			CDK2	1	1.06251	1.03619	1.0299	0.876709	1.01622	1.02852	0.972362	0.927217	0.910808	0
				0.609602	1	0.968009	0.98701	0.985502	1.00676	0.970673	0.927263	0.975018	0.822399	0
				1	1.02623	1.02245	0.988227	0.994012	1.03747	1.03656	1.04758	1.0745	1.08106	0
			CDK4	1	1.01763	1.02147	0.958858	1.00688	0.984107	0.958266	0.868252	0.771159	0.63844	0
				0.440001	1	0.998282	1.00622	0.976032	0.988	0.962812	0.858227	0.765028	0.547784	0
				1	1.04882	1.0329	1.00209	1.00392	1.02296	0.972541	0.91047	0.777975	0.622748	0
		MDA-MB-231	EU	1	1.03777	0.639454	0.914328	0.454992	0.674828	0.146904	0.18521	0	0.285708
				1	1.04251	1.13378	0.924392	0.732307	0.378593	0.473408	0.243737	0	0.359757
				1	1.04569	0.917139	0.585076	0.913091	0.471279	0.0338622	0.108786	0.112128	0
			%Sphase	49.6185	48.1685	50.2262	50.3073	44.175	43.0136	36.4665	28.6486	19.8123	29.2581	0.805556
				55.8266	54.6677	55.208	54.0729	54.0863	54.9087	51.3894	45.7732	32.868	27.9723	0
				43.7976	47.549	47.721	50.203	48.2592	43.6846	41.8382	33.0173	18.8375	17.071	0
			CDK2	1	1.05518	1.0392	1.05428	0.903958	0.947212	0.859823	0.74609	0.682688	0.786381	0
				1	0.999674	1.01099	0.958438	0.958337	0.932654	0.868656	0.765004	0.755593	0.728129	0
				1	1.04969	1.04903	1.09147	1.09869	0.98375	0.952337	0.815555	0.688145	0.687129	0
			CDK4	1	1.02681	1.05948	0.95384	1.0427	1.08005	1.04937	0.806787	0.616114	0	0.0136029
				1	0.974778	0.99421	0.93719	0.959878	0.909616	0.832162	0.68002	0.491346	0.29185	0
				1	1.07749	1.08204	1.06733	1.12699	1.0623	0.989763	0.827711	0.638135	0.35056	0

## Sheet: Fig 1B,S2C,S2D
			Time since drug treatment (h)												Statistical test	Cell lines	Drugs	Comparison	P value	95.00% CI of diff.
			SY5609 (50nM)					LDC4297 (50nM)							Two-way ANOVA with Tukey's multiple comparison	MCF-7	SY5609 (50nM)	0hr vs. 12hr	0.0118	0.08212 to 0.5998
	Cell lines	Rep#/Time	0	12	24	36	48	0	12	24	36	48						0hr vs. 24hr	0.0004	0.3255 to 0.8432
	MCF-7	Rep1	13.349	13.0672	12.7632	12.6261	12.5893	13.6676	13.6284	13.4501	13.4074	12.8074	Mean Log2(EU)					0hr vs. 36hr	<0.0001	0.4836 to 1.001
		Rep2	12.6435	12.4934	12.1148	11.9219	11.8141	12.7108	12.2945	12.2169	12.027	12.1085						0hr vs. 48hr	<0.0001	0.5778 to 1.096
		Rep3	12.7081	12.1171	12.0696	11.9252	11.7873	12.5455	12.3246	12.1868	11.967	11.8026						12hr vs. 24hr	0.0662	-0.01544 to 0.5023
	MDA-MD-231	Rep1	12.7757	12.3552	12.2937	11.9624	12.1773	12.6445	12.1923	12.3081	12.2049	12.2787						12hr vs. 36hr	0.0044	0.1427 to 0.6604
		Rep2	12.4871	12.3473	12.1756	12.0717	11.9161	12.4683	11.9668	12.2102	11.9362	11.9917						12hr vs. 48hr	0.0011	0.2368 to 0.7546
		Rep3	12.3714	12.4724	12.0768	11.9782	11.7427	12.5454	12.2359	12.0422	11.934	11.6623						24hr vs. 36hr	0.3019	-0.1008 to 0.4170
	CAMA-1	Rep1	13.633	13.1599	13.2731	13.2728	13.1867	13.6063	13.2447	13.3901	13.3439	13.3162						24hr vs. 48hr	0.0563	-0.006564 to 0.5111
		Rep2	13.7172	13.5084	13.4122	13.3604	13.2762	13.7602	13.572	13.1798	13.1278	13.3006						36hr vs. 48hr	0.7219	-0.1647 to 0.3530
		Rep3	13.8007	13.7153	13.3108	13.3923	13.2338	13.7969	13.6446	13.4206	13.352	13.2149					LDC4297 (50nM)	0hr vs. 12hr	0.3934	-0.1871 to 0.6380
																		0hr vs. 24hr	0.0948	-0.05588 to 0.7692
																		0hr vs. 36hr	0.0174	0.09488 to 0.9200
																		0hr vs. 48hr	0.0018	0.3226 to 1.148
																		12hr vs. 24hr	0.8028	-0.2813 to 0.5438
																		12hr vs. 36hr	0.2195	-0.1305 to 0.6946
																		12hr vs. 48hr	0.0169	0.09716 to 0.9223
																		24hr vs. 36hr	0.719	-0.2618 to 0.5633
																		24hr vs. 48hr	0.0738	-0.03410 to 0.7910
																		36hr vs. 48hr	0.3849	-0.1849 to 0.6403
																MDA-MB-231	SY5609 (50nM)	0hr vs. 12hr	0.624	-0.2150 to 0.5211
																		0hr vs. 24hr	0.0536	-0.005376 to 0.7307
																		0hr vs. 36hr	0.0062	0.1726 to 0.9087
																		0hr vs. 48hr	0.0033	0.2313 to 0.9674
																		12hr vs. 24hr	0.3586	-0.1584 to 0.5777
																		12hr vs. 36hr	0.039	0.01949 to 0.7556
																		12hr vs. 48hr	0.0188	0.07823 to 0.8143
																		24hr vs. 36hr	0.4988	-0.1901 to 0.5460
																		24hr vs. 48hr	0.2626	-0.1314 to 0.6047
																		36hr vs. 48hr	0.9787	-0.3093 to 0.4268
																	LDC4297 (50nM)	0hr vs. 12hr	0.038	0.02329 to 0.8188
																		0hr vs. 24hr	0.073	-0.03190 to 0.7636
																		0hr vs. 36hr	0.0114	0.1299 to 0.9254
																		0hr vs. 48hr	0.0068	0.1774 to 0.9729
																		12hr vs. 24hr	0.9872	-0.4530 to 0.3426
																		12hr vs. 36hr	0.8793	-0.2912 to 0.5044
																		12hr vs. 48hr	0.678	-0.2437 to 0.5519
																		24hr vs. 36hr	0.6413	-0.2360 to 0.5596
																		24hr vs. 48hr	0.4257	-0.1885 to 0.6071
																		36hr vs. 48hr	0.9927	-0.3503 to 0.4453
																CAMA-1	SY5609 (50nM)	0hr vs. 12hr	0.1146	-0.05451 to 0.5661
																		0hr vs. 24hr	0.0166	0.07462 to 0.6952
																		0hr vs. 36hr	0.0191	0.06484 to 0.6854
																		0hr vs. 48hr	0.0042	0.1744 to 0.7950
																		12hr vs. 24hr	0.6235	-0.1812 to 0.4394
																		12hr vs. 36hr	0.6832	-0.1909 to 0.4296
																		12hr vs. 48hr	0.1715	-0.08134 to 0.5392
																		24hr vs. 36hr	>0.9999	-0.3201 to 0.3005
																		24hr vs. 48hr	0.7968	-0.2105 to 0.4101
																		36hr vs. 48hr	0.7414	-0.2007 to 0.4199
																	LDC4297 (50nM)	0hr vs. 12hr	0.3065	-0.1514 to 0.6194
																		0hr vs. 24hr	0.0467	0.005588 to 0.7763
																		0hr vs. 36hr	0.024	0.06121 to 0.8320
																		0hr vs. 48hr	0.0247	0.05852 to 0.8293
																		12hr vs. 24hr	0.6403	-0.2284 to 0.5423
																		12hr vs. 36hr	0.3853	-0.1728 to 0.5980
																		12hr vs. 48hr	0.3961	-0.1755 to 0.5953
																		24hr vs. 36hr	0.9852	-0.3298 to 0.4410
																		24hr vs. 48hr	0.9877	-0.3324 to 0.4383
																		36hr vs. 48hr	>0.9999	-0.3881 to 0.3827

## Sheet: Fig 1D,S3A
				Day after treatment
		Group	Mouse number	0	2	7	10	14	17	21	24	28		Statistical test	Comparison	P value	95.00% CI of diff.
	Tumor volume (mm3)	Control	1	89.888	205.814	315.847	564.255	1375.36	1804.69	2365.31				Mixed effects analysis with Tukey's multiple comparison test	Control vs 2mg/kg	0.8345	-181.3 to 387.7
			2	80.1666	214.258	443.202	558.076	1400.64	1702.05	2238.49					Control vs 5mg/kg	0.0102	57.57 to 579.2
			3	133.395	453.933	578.734	939.323	1373.09	1760.46	2341.13					Control vs 10mg/kg	<0.0001	367.0 to 972.8
			4	123.231	185.344	308.831	494.814	690.029	1040.73	1836.92	2207.73				Control vs 25mg/kg	<0.0001	436.4 to 1119
			5	97.7848	270.819	327.276	528.27	630.723	919.398	1187.15	2111.62				2mg/kg vs 5mg/kg	0.1546	-47.58 to 477.9
			Average	104.893	266.034	394.778	616.948	1093.97	1445.46	1993.8	2159.67				2mg/kg vs 10mg/kg	<0.0001	300.1 to 833.4
			SEM	46.9096	118.974	176.55	275.907	489.237	646.431	891.655	965.836				2mg/kg vs 25mg/kg	<0.0001	347.9 to 1001
		SY5609 (2 mg/kg)	1	140.497	270.612	428.376	561.283	701.926	1143.89	1861.03	2048.93	2504.69			5mg/kg vs 10mg/kg	<0.0001	171.0 to 532.1
			2	128.583	184.818	250.233	329.189	431.319	490.364	809.134	1262.04	1630.72			5mg/kg vs 25mg/kg	<0.0001	252.5 to 665.8
			3	77.5184	76.5681	113.263	174.146	254.606	283.352	544.28	741.016	1078.27			10mg/kg vs 25mg/kg	0.0006	40.65 to 174.6
			4	70.2292	206.645	403.679	500.089	994.009	1817.74	1573.78	2329.92
			5	135.332	280.798	459.717	987.84	1071.41	1364.8	1964.34	2277.63
			Average	110.432	203.888	331.054	510.509	690.654	1020.03	1350.51	1731.91	1737.89
			SEM	49.3867	91.1815	148.052	228.307	308.87	456.171	603.967	774.532	777.209
		SY5609 (5 mg/kg)	1	134.995	163.402	287.521	293.212	367.465	370.429	612.584	1288.49	1321.89
			2	86.3296	102.842	207.757	153.54	239.675	439.373	811.681	1148.59	1234.95
			3	105.05	216.713	321.948	654.832	930.955	1307.74	1445.16	1618.03	1802.07
			4	91.5659	118.673	141.361	195.52	180.262	306.598	322.965	550.353	722.883
			5	83.8359	220.713	322.003	496.833	524.033	1066.57	1248.33	2044.16
			Average	100.355	164.468	256.118	358.787	448.478	698.141	888.144	1329.92	1270.45
			SEM	44.8803	73.5525	114.54	160.455	200.565	312.218	397.19	594.76	568.161
		SY5609 (10 mg/kg)	1	86.8741	99.5537	118.088	138.734	149.022	171.236	270.602	407.812	457.471
			2	87.4946	92.6284	122.705	179.134	205.255	251.72	319.357	335.557	397.136
			3	108.188	93.8492	120.862	161.648	192.489	231.72	303.24	432.445	492.336
			4	95.5486	93.3108	110.091	166.316	157.095	173.597	226.776	473.058	597.697
			5	122.148	146.903	205.086	224.9	200.837	262.99	380.238	629.315	788.063
			Average	100.051	105.249	135.366	174.147	180.94	218.253	300.043	455.638	546.541
			SEM	44.7441	47.0688	60.5377	77.8807	80.9187	97.6055	134.183	203.767	244.42
		SY5609 (25 mg/kg)	1	131.006	158.925	92.5983
			2	175.012	175.952	106.075	140.644
			3	82.28	117.754	151.792	190.424	177.555	254.54	65.522
			4	93.8045	115.619	89.546	181.037	150.931	158.661	140.817	128.529	109.663
			5	85.5694	73.8266	108.386	159.772	195.772	191.256	155.871
			Average	113.534	128.416	109.679	167.969	174.753	201.486	120.736	128.529	109.663
			SEM	50.7741	57.4292	49.05	75.1182	78.1518	90.1071	53.995	57.4797	49.0427

## Sheet: Fig S3B
			Mice weight (g) over day since treatment												Normalized Mice weight (g) over day since treatment
	Group	Mouse number	0	3	7	10	14	17	21	24	28		Group	Mouse number	0	3	7	10	14	17	21	24	28
	Control	1	21.8	21.5	22.8	23.3	23.2	23.5	24				Control	1	0	-1.37615	4.58716	6.88073	6.42202	7.79817	10.0917
		2	21.4	21.4	21.6	21.9	22.5	25.7	25.4					2	0	0	0.934579	2.33645	5.14019	20.0935	18.6916
		3	21	21.2	21.6	22.7	23.2	25.2	25.4					3	0	0.952381	2.85714	8.09524	10.4762	20	20.9524
		4	18.8	18.9	19.4	19.5	20.3	21	21.6	23.5				4	0	0.531915	3.19149	3.7234	7.97872	11.7021	14.8936	25
		5	20.7	20.8	21.2	22.1	21.9	23.5	24.3	27.3				5	0	0.483092	2.41546	6.76329	5.7971	13.5266	17.3913	31.8841
		Average	20.74	20.76	21.32	21.9	22.22	23.78	24.14	25.4				Average	0	0.118248	2.79717	5.55982	7.16284	14.6241	16.4041	28.442
		STD	1.16103	1.07378	1.22963	1.44914	1.20291	1.8431	1.55499	2.68701				STD	0	0.901	1.3208	2.41785	2.13009	5.3654	4.15396	4.86776
	SY5609 (2 mg/kg)	1	20	20.2	20.3	20.2	20.8	21	23.1	22.8	23.6		SY5609 (2 mg/kg)	1	0	1	1.5	1	4	5	15.5	14	18
		2	17.5	17.9	18.4	18.3	19.8	20	20	20.5	21.2			2	0	2.28571	5.14286	4.57143	13.1429	14.2857	14.2857	17.1429	21.1429
		3	21.1	21.9	22	21.7	22.3	22.2	22.2	22.5	24			3	0	3.79147	4.2654	2.8436	5.6872	5.21327	5.21327	6.63507	13.7441
		4	21.2	20.7	21.8	22.1	22.5	22.5	22.9	23				4	0	-2.35849	2.83019	4.24528	6.13208	6.13208	8.01887	8.49057
		5	19.4	19.8	19.7	20.8	20.8	21.1	21.4	22.3				5	0	2.06186	1.54639	7.21649	7.21649	8.76289	10.3093	14.9485
		Average	19.84	20.1	20.44	20.62	21.24	21.36	21.92	22.22	22.9333			Average	0	1.35611	3.05697	3.97536	7.23573	7.87879	10.6654	12.2434	17.629
		STD	1.51096	1.46116	1.501	1.49566	1.1371	1.00648	1.26372	0.998499	1.51438			STD	0	2.30317	1.62547	2.29493	3.4993	3.88181	4.28184	4.47059	3.71332
	SY5609 (5 mg/kg)	1	19.7	20.1	19.7	19.7	20.7	20.5	21.1	22	22.6		SY5609 (5 mg/kg)	1	0	2.03046	0	0	5.07614	4.06091	7.1066	11.6751	14.7208
		2	20.1	19.8	20.2	19.9	20.4	20.3	20.7	21.6	21.7			2	0	-1.49254	0.497512	-0.995025	1.49254	0.995025	2.98507	7.46269	7.9602
		3	18.9	19	18.6	20	20.1	20.3	20.6	21.1	21.2			3	0	0.529101	-1.5873	5.82011	6.34921	7.40741	8.99471	11.6402	12.1693
		4	20.9	19.9	20.5	20.9	21	21.5	21.4	21.6	21.3			4	0	-4.78469	-1.91388	0	0.478469	2.87081	2.39234	3.34928	1.91388
		5	20.1	19.1	19	20.1	19.7	20.1	21.4	21.3				5	0	-4.97512	-5.47264	0	-1.99005	0	6.46766	5.97015
		Average	19.94	19.58	19.6	20.12	20.38	20.54	21.04	21.52	21.7			Average	0	-1.73856	-1.69526	0.965016	2.28126	3.06683	5.58928	8.01949	9.19105
		STD	0.726636	0.496991	0.796869	0.460435	0.506952	0.554977	0.378153	0.342053	0.637704			STD	0	3.129	2.34575	2.74806	3.40866	2.89677	2.81394	3.63297	5.59525
	SY5609 (10 mg/kg)	1	19.1	18	18.3	18.9	19.5	19.4	19.6	20.2	19.9		SY5609 (10 mg/kg)	1	0	-5.75916	-4.18848	-1.04712	2.09424	1.57068	2.6178	5.75916	4.18848
		2	17	16.3	16.7	16.4	17	17.4	17.6	18	18.1			2	0	-4.11765	-1.76471	-3.52941	0	2.35294	3.52941	5.88235	6.47059
		3	19.5	18.9	18.8	18.8	19.5	20	20	19.5	20.5			3	0	-3.07692	-3.58974	-3.58974	0	2.5641	2.5641	0	5.12821
		4	18.3	17.7	18.1	17.9	18.3	18.5	18.8	19.6	20			4	0	-3.27869	-1.0929	-2.18579	0	1.0929	2.73224	7.10383	9.28962
		5	18.4	18.4	19.5	18.6	19.8	19.8	20.4	20.6	21.7			5	0	0	5.97826	1.08696	7.6087	7.6087	10.8696	11.9565	17.9348
		Average	18.46	17.86	18.28	18.12	18.82	19.02	19.28	19.58	20.04			Average	0	-3.24648	-0.931513	-1.85302	1.94059	3.03786	4.46262	6.14037	8.60234
		STD	0.95551	0.981326	1.03537	1.03779	1.16919	1.07331	1.10995	0.990959	1.29923			STD	0	2.10011	4.0663	1.95129	3.29578	2.62305	3.60284	4.26239	5.56019
	SY5609 (25 mg/kg)	1	19.3	18.6	13								SY5609 (25 mg/kg)	1	0	-3.62694	-32.6425
		2	19.4	19.2	15	13.4								2	0	-1.03093	-22.6804	-30.9278
		3	20.1	20.6	20.6	21.3	20.3	16.5	14.4					3	0	2.48756	2.48756	5.97015	0.995025	-17.9104	-28.3582
		4	19.8	18.9	19.1	19.3	19.3	18.4	18.1	14.7	12.1			4	0	-4.54545	-3.53535	-2.52525	-2.52525	-7.07071	-8.58586	-25.7576	-38.8889
		5	19.5	19.7	19.7	20.1	19.3	17.5	14.6					5	0	1.02564	1.02564	3.07692	-1.02564	-10.2564	-25.1282
		Average	19.62	19.4	17.48	18.525	19.6333	17.4667	15.7	14.7	12.1			Average	0	-1.13802	-11.069	-6.1015	-0.851956	-11.7459	-20.6908	-25.7576	-38.8889
		STD	0.327109	0.784219	3.29803	3.51414	0.57735	0.950438	2.08087					STD	0	2.98509	15.7087	16.9224	1.76655	5.57125	10.6068

## Sheet: Fig S3C
		Tumor mass (g)					Statistical test	Comparison	P value	95% confidence interval
	Mouse number	Control	CDK4/6i	CDK2i	CDK7i		one-way ANOVA with Tukey's multiple comparison test	Control vs CDK4/6i	0.0061	0.4955 to 2.930
	1	1.7595	1.16	1.096	0.38			Control vs CDK2i	0.0829	-0.1214 to 2.313
	2	2.25	0.2673	1.696	0.6456			Control vs CDK7i	0.0034	0.6342 to 3.069
	3	3.85	0.9451	1.434	0.22			CDK4/6i vs CDK2i	0.4647	-1.834 to 0.6004
	4	1.816	0.452	1.066	1.024			CDK4/6i vs CDK7i	0.986	-1.079 to 1.356
								CDK2i vs CDK7i	0.3016	-0.4617 to 1.973

## Sheet: Fig 1E
				Day after treatment
		Group	Mouse number	0	3	7	10	14	17	21	24	28
	Tumor volume (mm3)	Control	1	130.618	279.847	482.035	948.111	1360.27	1931.25	2641.5
			2	127.374	186.829	309.704	741.261	938.773	1203.96	2141.57
			3	150.701	183.051	214.245	379.312	446.2	604.133	818.456	1221.77	1737.59
			4	131.874	161.29	188.263	362.943	470.239	576.298	754.952	1033.27	1758.62
		CDK4/6i	1	104.233	123.849	228.501	407.591	561.615	707.422	770.679	1062.5	1291.02
			2	115.084	138.112	216.773	254.016	419.796	557.629	640.337	918.246	969.73
			3	107.479	129.106	151.986	204.24	233.837	287.374	349.483	400.022	594.56
			4	109.35	166.016	203.035	262.576	293.892	323.498	341.64	427.404	488.761
		CDK2i	1	102.469	106.676	141.11	181.901	244.146	393.922	461.757	588.774	870.79
			2	98.1668	97.344	137.7	156.066	225.195	525.843	776.883	944.285	1044.34
			3	105.378	94.5043	134.848	160.715	188.698	278.114	295.682	342.282	514.42
			4	93.7206	121.536	206.853	240.994	418.056	489.739	662.932	823.353	1109.39
		CDK7i	1	85.5171	113.261	116.572	114.172	129.509	136.34	185.654	216.697	361.2
			2	86.9086	87.0874	116.619	116.356	125.836	141.288	144.914	178.339	193.104
			3	119.21	125.836	141.288	144.15	177.315	254.812	361.267	425.535	612.705
			4	102.528	105.997	149.433	258.435	286.601	397.495	468.867	539.659	925.826

## Sheet: Fig 1F
				Day after treatment
		Group	Mouse number	Day0	Final Volume	% change
	Tumor volume (mm3)	Control	1	130.618	2641.5	1922.31
			2	127.374	2141.57	1581.32
			3	150.701	1737.59	1053.01
			4	131.874	1758.62	1233.56
		CDK4/6i	1	104.233	1291.02	1138.59
			2	115.084	969.73	742.63
			3	107.479	594.56	453.187
			4	109.35	488.761	346.969
		CDK7i	1	85.5171	361.2	322.371
			2	86.9086	193.104	122.192
			3	119.21	612.705	413.973
			4	102.528	925.826	802.994
		CDK2i	1	102.469	870.79	749.812
			2	98.1668	1044.34	963.838
			3	105.378	514.42	388.165
			4	93.7206	1109.39	1083.72

## Sheet: Fig 2C
			MDA-MB-231			MCF7
	Concentration		Normalized % S-phase cells
	Palbociclib (nM)	SY5609 (nM)	Rep1	Rep2	Rep3	Rep1	Rep2	Rep3
	0	0	100	100	100	100	100	100
	0	0.03	99.4522	93.8827	83.0254	100.036	96.2678	99.6213
	0	0.1	98.9581	102.378	83.2835	100.134	102.889	99.1605
	0	0.3	99.2078	97.6582	89.2246	100.143	97.5102	97.981
	0	1	99.6346	97.6582	82.4137	99.8876	92.1409	98.6706
	0	3	100.137	95.2621	85.0353	99.5909	94.9479	101.476
	0	10	99.0048	106.501	78.486	99.9222	92.2573	105.167
	0	30	98.5586	93.3961	72.1904	98.2469	90.4731	104.273
	0	100	87.9871	80.5637	66.909	91.7781	83.9211	97.5337
	0	300	77.9785	65.7211	64.4603	80.654	82.2353	88.725
	0	1000	63.9435	55.9467	47.043	73.8505	82.5629	74.5495
	0	3000	51.3471	38.3303	40.8799	65.0394	40.4995	42.8129
	10	0	99.3715	98.7861	89.7785	99.6993	91.1781	95.2268
	10	0.03	96.8269	89.5583	78.7546	99.1585	78.6768	80.4495
	10	0.1	97.0789	98.8248	72.3922	99.1489	76.0175	79.0371
	10	0.3	97.6536	93.5182	79.3326	99.3999	76.2615	93.6307
	10	1	96.6985	90.9786	78.1296	98.9993	76.1125	83.5544
	10	3	96.6318	91.1691	65.4807	99.0326	76.9475	100.144
	10	10	97.227	89.8322	59.1574	97.8721	80.9768	104.622
	10	30	95.2188	81.7058	64.3209	97.0614	81.351	105.493
	10	100	79.184	72.2356	63.6091	88.5577	85.9611	94.2803
	10	300	63.6239	58.5003	58.3457	81.2178	79.851	76.5941
	10	1000	56.1701	24.1441	30.7808	71.0566	45.6374	50.6003
	10	3000	8.88472	4.74143	9.53161	31.7852	5.04908	14.3856
	30	0	97.7133	92.1207	85.8929	98.6113	83.2596	83.9781
	30	0.03	92.1415	84.8863	69.2975	98.2672	70.7923	76.9251
	30	0.1	90.7237	89.0526	65.0516	98.4123	72.1864	69.0215
	30	0.3	96.1026	86.0196	67.2335	98.4626	73.1104	73.5877
	30	1	94.5589	71.0616	64.949	98.3837	68.4235	81.2495
	30	3	93.2554	85.5045	67.5049	95.8543	74.1227	88.1967
	30	10	95.6903	83.7463	65.5682	97.5386	76.8818	90.2915
	30	30	91.4631	74.9712	59.2646	95.1793	78.8663	97.7304
	30	100	78.8186	64.3039	45.3488	85.6154	76.3945	77.9311
	30	300	64.0173	31.0886	34.8318	74.2874	63.737	63.2071
	30	1000	39.951	8.25124	10.199	55.9556	24.5899	24.5832
	30	3000	1.78207	4.58226	0.374115	15.4048	1.05883	3.35309
	100	0	94.1472	64.7458	77.4208	97.3562	63.444	74.9603
	100	0.03	89.1154	56.9778	56.343	96.3707	51.3743	70.0212
	100	0.1	91.7072	55.898	59.9339	95.9548	58.6367	60.8557
	100	0.3	87.4904	64.4401	59.5958	96.1972	59.8355	70.8635
	100	1	84.5585	64.6684	60.2699	95.6365	62.1787	60.6371
	100	3	88.7209	55.3774	59.0208	96.406	61.5438	80.6777
	100	10	84.428	52.7256	48.3595	94.4356	61.9754	81.7376
	100	30	86.9136	38.3913	42.4719	92.6622	61.5442	75.3803
	100	100	71.3631	19.9917	23.8389	79.0403	51.3378	45.8812
	100	300	30.4375	7.52619	8.0475	57.6431	29.0029	29.6019
	100	1000	4.90085	4.5074	0	24.9019	5.7807	6.54835
	100	3000	0.428735	5.43761	0	4.00129	0.314378	0.726817
	300	0	80.7465	25.0161	32.7969	91.8774	35.7911	57.0658
	300	0.03	79.6453	26.6151	22.7138	88.1893	0	33.7179
	300	0.1	79.5898	29.3406	32.8792	89.1585	37.7694	36.4165
	300	0.3	82.8298	27.5086	29.1505	89.4831	39.0054	45.3801
	300	1	79.7773	23.042	30.1927	89.5584	37.7651	37.1142
	300	3	79.1967	24.1824	27.4072	88.6215	41.8872	47.7556
	300	10	76.8442	20.8454	21.193	88.1072	45.1195	50.3377
	300	30	72.578	14.3183	14.7089	81.9534	39.5972	44.71
	300	100	46.6033	4.9276	5.9127	58.3563	20.9608	18.455
	300	300	8.70979	3.40718	1.03055	23.6471	8.26909	6.19489
	300	1000	0.633854	11.4877	0.222714	7.42589	0.971764	0.839164
	300	3000	0.385861	17.4806	0	1.08349	0.0208778	0.263409
	1000	0	35.338	8.24435	10.3783	75.3844	23.9579	37.3993
	1000	0.03	39.5674	4.70639	5.89094	74.3195	20.9074	26.945
	1000	0.1	38.5786	9.06693	6.53034	72.3997	21.4091	22.4573
	1000	0.3	30.6028	9.06673	8.71557	74.4418	23.4665	30.416
	1000	1	33.3789	6.10969	7.78532	75.2513	22.2221	27.342
	1000	3	29.2918	5.90926	7.64118	73.4065	24.7043	28.3129
	1000	10	33.7855	3.84399	4.90685	72.9516	24.9355	31.4092
	1000	30	30.2851	3.84953	3.58716	61.5883	15.183	18.6166
	1000	100	7.29322	3.66141	1.09815	30.0525	6.36993	4.1983
	1000	300	1.07083	5.44055	0	8.5164	2.08165	1.76016
	1000	1000	0	6.90818	0.235125	3.25379	0.440561	0.299203
	1000	3000	0	17.9349	0	0	0.276365	0
	3000	0	12.5019	0.607091	4.07737	33.322	10.6223	21.2239
	3000	0.03	15.0275	0.667053	3.13824	39.7058	12.7477	16.7172
	3000	0.1	11.6098	0.461968	2.26757	38.1974	10.6719	12.6824
	3000	0.3	13.969	0.455436	2.93328	32.7334	11.7885	13.4005
	3000	1	9.48772	0.360072	1.82587	31.0976	12.4747	11.2629
	3000	3	10.5247	0.499128	2.01082	40.6424	8.95646	12.9166
	3000	10	8.74208	0.271871	1.08236	33.4856	10.4042	11.764
	3000	30	5.24829	0.0686371	0.905405	23.2837	7.28397	7.34191
	3000	100	0.807048	0.0518785	0.382211	7.25665	1.40173	1.09992
	3000	300	0.216746	0.0385256	0	0.189165	0.378046	0.603846
	3000	1000	0.125219	0.0231202	0.171048	0.171431	0.426821	0.331618
	3000	3000	0	0	0	0	0.345248	0.907573
	10000	0	0.662528	0	1.57657	0.307304	0.159853	1.46916
	10000	0.03	0.846553	0.094998	0.0850072	0.124295	0.0176196	2.39205
	10000	0.1	0.845294	0	0.460554	0.180689	0.0180225	0.349289
	10000	0.3	0.786055	0.0929199	0	0	0	0.243844
	10000	1	0.749514	0.135988	1.04542	0	0.0900109	0
	10000	3	0.47856	0.0286841	0.0841034	0	0	0.0689393
	10000	10	0.483446	0.0611528	0.174828	0	0.123078	0.147443
	10000	30	0.216446	0.187963	0	0	0.270508	0.0983317
	10000	100	0.0913081	0.118682	0.140017	0.109126	0.172247	1.23888
	10000	300	0	0	0	0.344413	0	0.640222
	10000	1000	0.29142	0.0407621	0.21202	0	0	1.80008
	10000	3000	1.19475	0.0456102	0	0	0	0.542968

## Sheet: Fig 2F
		Persisters (%)							Group	Statistical test	Comparison	P value	95% confidence interval
		MDA-MB-231							MDA-MB-231	One-way ANOVA with Tukey's multiple comparisons test	DMSO vs. Palbo	<0.0001	30.74 to 49.61
	Palbociclib (1 µM)	-	+	-	-	+	-				DMSO vs. SY5609	0.0002	10.01 to 28.88
	SY5609 (50 nM)	-	-	+	-	+	+				DMSO vs. LDC4297	0.0382	0.4487 to 19.31
	LDC4297 (50 nM)	-	-	-	+	-	+				DMSO vs. SY50+Palbo	<0.0001	78.66 to 97.52
	Rep 1	90.8134	33.7643	63.8274	83.9024	3.94707	0				DMSO vs. LDC50+Palbo	<0.0001	87.93 to 106.8
	Rep 2	92.0143	45.0935	58.7829	79.9603	6.09009	1.83486				Palbo vs. SY5609	<0.0001	-30.16 to -11.29
	Rep 3	90.9974	27.8932	63.3813	81.0865	3.87524	1.80995				Palbo vs. LDC4297	<0.0001	-39.72 to -20.86
											Palbo vs. SY50+Palbo	<0.0001	38.48 to 57.35
											Palbo vs. LDC50+Palbo	<0.0001	47.76 to 66.62
											SY5609 vs. LDC4297	0.0462	-19.00 to -0.1307
											SY5609 vs. SY50+Palbo	<0.0001	59.21 to 78.08
											SY5609 vs. LDC50+Palbo	<0.0001	68.48 to 87.35
											LDC4297 vs. SY50+Palbo	<0.0001	68.77 to 87.64
											LDC4297 vs. LDC50+Palbo	<0.0001	78.05 to 96.91
		Persisters (%)									SY50+Palbo vs. LDC50+Palbo	0.055	-0.1609 to 18.70
		MCF-7							MCF-7		DMSO vs. Palbo	<0.0001	21.59 to 47.99
	Palbociclib (1 µM)	-	+	-	-	+	-				DMSO vs. SY5609	0.0071	4.547 to 30.95
	SY5609 (50 nM)	-	-	+	-	+	+				DMSO vs. LDC4297	0.0815	-1.158 to 25.24
	LDC4297 (50 nM)	-	-	-	+	-	+				DMSO vs. SY50+Palbo	<0.0001	78.59 to 105.0
	Rep 1	92.6804	54.598	63.5906	73.2318	1.47973	0.522508				DMSO vs. LDC50+Palbo	<0.0001	79.94 to 106.3
	Rep 2	86.1803	50.3691	60.4215	70.2575	1.54804	0.209424				Palbo vs. SY5609	0.0096	-30.25 to -3.848
	Rep 3	89.9824	42.0854	69.1404	52.8889	3.45054	2.18341				Palbo vs. LDC4297	0.0009	-35.95 to -9.553
											Palbo vs. SY50+Palbo	<0.0001	43.80 to 70.19
											Palbo vs. LDC50+Palbo	<0.0001	45.14 to 71.54
											SY5609 vs. LDC4297	0.698	-18.90 to 7.494
											SY5609 vs. SY50+Palbo	<0.0001	60.84 to 87.24
											SY5609 vs. LDC50+Palbo	<0.0001	62.19 to 88.59
											LDC4297 vs. SY50+Palbo	<0.0001	66.55 to 92.95
											LDC4297 vs. LDC50+Palbo	<0.0001	67.90 to 94.29
											SY50+Palbo vs. LDC50+Palbo	0.9992	-11.85 to 14.55

## Sheet: Fig S5B
		Persisters (%)							Group	Statistical test	Comparison	P value	95% confidence interval
		MDA-MB-231							MDA-MB-231	One-way ANOVA with Tukey's multiple comparisons test	DMSO vs. Palbo	<0.0001	53.45 to 80.39
	Palbociclib (1 µM)	-	+	-	-	+	-				DMSO vs. SY5609	0.999	-14.92 to 12.01
	SY5609 (50 nM)	-	-	+	-	+	+				DMSO vs. LDC4297	>0.9999	-14.16 to 12.78
	LDC4297 (50 nM)	-	-	-	+	-	+				DMSO vs. SY50+Palbo	<0.0001	76.74 to 103.7
	Rep 1	98.6356	37.8333	98.4958	96.4171	12.9358	3.03318				DMSO vs. LDC50+Palbo	<0.0001	79.05 to 106.0
	Rep 2	94.5835	18.4299	99.0476	98.9815	2.13956	4.69719				Palbo vs. SY5609	<0.0001	-81.84 to -54.91
	Rep 3	97.7677	33.9609	97.8037	97.6547	5.28541	5.71081				Palbo vs. LDC4297	<0.0001	-81.08 to -54.14
											Palbo vs. SY50+Palbo	0.0009	9.820 to 36.76
											Palbo vs. LDC50+Palbo	0.0004	12.13 to 39.06
											SY5609 vs. LDC4297	>0.9999	-12.70 to 14.23
											SY5609 vs. SY50+Palbo	<0.0001	78.19 to 105.1
											SY5609 vs. LDC50+Palbo	<0.0001	80.50 to 107.4
											LDC4297 vs. SY50+Palbo	<0.0001	77.43 to 104.4
											LDC4297 vs. LDC50+Palbo	<0.0001	79.74 to 106.7
		Persisters (%)									SY50+Palbo vs. LDC50+Palbo	0.9909	-11.16 to 15.77
		MCF-7							MCF-7		DMSO vs. Palbo	<0.0001	65.49 to 87.75
	Palbociclib (1 µM)	-	+	-	-	+	-				DMSO vs. SY5609	0.9785	-8.815 to 13.45
	SY5609 (50 nM)	-	-	+	-	+	+				DMSO vs. LDC4297	0.9993	-10.01 to 12.25
	LDC4297 (50 nM)	-	-	-	+	-	+				DMSO vs. SY50+Palbo	<0.0001	80.00 to 102.3
	Rep 1	94.1412	21.7381	93.9917	93.2837	4.11786	8.15034				DMSO vs. LDC50+Palbo	<0.0001	76.90 to 99.16
	Rep 2	98.8365	18.1639	96.0812	98.8277	1.51007	3.29215				Palbo vs. SY5609	<0.0001	-85.43 to -63.17
	Rep 3	90.4854	13.7021	86.4428	88.0047	4.43875	7.91885				Palbo vs. LDC4297	<0.0001	-86.63 to -64.37
											Palbo vs. SY50+Palbo	0.009	3.382 to 25.64
											Palbo vs. LDC50+Palbo	0.0433	0.2839 to 22.54
											SY5609 vs. LDC4297	0.999	-12.33 to 9.930
											SY5609 vs. SY50+Palbo	<0.0001	77.69 to 99.95
											SY5609 vs. LDC50+Palbo	<0.0001	74.59 to 96.85
											LDC4297 vs. SY50+Palbo	<0.0001	78.89 to 101.1
											LDC4297 vs. LDC50+Palbo	<0.0001	75.79 to 98.05
											SY50+Palbo vs. LDC50+Palbo	0.9296	-14.23 to 8.032

[truncated: 18 more sheets: Fig 2I, Fig 4A,B, Fig 4D, Fig 4F, Fig 5B, Fig S6C, Fig 5C, S6D, Fig 5D, S6E, Fig S6G, Fig S7A, Fig 5E, Fig 5F,G, Fig S7C, S7D, Fig 6A-G, Fig 6H, Fig 6J, Fig 8C, S9B, Fig 8D, S9C, S9D]
